# Supplementary material for: CHFR and Paclitaxel Sensitivity of Ovarian Cancer
Source: Cancers (Basel). 2021 Nov 30;13(23):6043. doi: 10.3390/cancers13236043 (PMC8657201; doi:10.3390/cancers13236043)
Supplement: Supplementary file 1 [file cancers-13-06043-s001.zip]

Archive with 1 entries (1 files):
- cancers-1428071-supplementary.pdf
